# Supplementary material for: Comparative Genomic Analyses and CRISPR-Cas Characterization of Cutibacterium acnes Provide Insights Into Genetic Diversity and Typing Applications
Source: Front Microbiol. 2021 Nov 3;12:758749. doi: 10.3389/fmicb.2021.758749 (PMC8595920; doi:10.3389/fmicb.2021.758749)
Supplement: Supplementary File 1 — Cutibacterium acnes strains and genome accession numbers. [file Data_Sheet_1.xlsx]

## Sheet: C.acnes
Species	Strain	Assembly	Level	Size(Mb)	GC%
Cutibacterium acnes	KPA171202	GCF_000008345	Complete	2.56026	60
Cutibacterium acnes	SK137	GCF_000025765	Complete	2.49533	60.1
Cutibacterium acnes	HL001PA1	GCF_000144005	Scaffold	2.47493	60.1
Cutibacterium acnes	HL002PA1	GCF_000144025	Scaffold	2.47718	60
Cutibacterium acnes	HL067PA1	GCF_000144045	Scaffold	2.52793	60.1
Cutibacterium acnes	HL005PA4	GCF_000144065	Scaffold	2.47011	60
Cutibacterium acnes	HL082PA2	GCF_000144105	Scaffold	2.48619	60
Cutibacterium acnes	HL002PA2	GCF_000144125	Scaffold	2.47576	60.1
Cutibacterium acnes	HL025PA2	GCF_000144145	Scaffold	2.47846	60
Cutibacterium acnes	HL053PA2	GCF_000144165	Scaffold	2.49809	60.1
Cutibacterium acnes	HL053PA1	GCF_000144185	Scaffold	2.52536	60.2
Cutibacterium acnes	HL110PA1	GCF_000144205	Scaffold	2.49615	60.1
Cutibacterium acnes	HL083PA1	GCF_000144225	Scaffold	2.4775	60.1
Cutibacterium acnes	HL072PA1	GCF_000144245	Scaffold	2.52416	60.1
Cutibacterium acnes	HL050PA1	GCF_000144265	Scaffold	2.47468	60
Cutibacterium acnes	HL046PA1	GCF_000144285	Scaffold	2.47811	60
Cutibacterium acnes	HL005PA1	GCF_000144305	Scaffold	2.51713	60.2
Cutibacterium acnes	HL050PA3	GCF_000144325	Scaffold	2.47661	60
Cutibacterium acnes	HL005PA3	GCF_000144345	Scaffold	2.47483	60.1
Cutibacterium acnes	HL045PA1	GCF_000144365	Scaffold	2.5277	60.2
Cutibacterium acnes	HL005PA2	GCF_000144385	Scaffold	2.47318	60.1
Cutibacterium acnes	HL086PA1	GCF_000144425	Scaffold	2.52431	60.1
Cutibacterium acnes	HL038PA1	GCF_000144445	Scaffold	2.53548	60.2
Cutibacterium acnes	HL050PA2	GCF_000144465	Scaffold	2.46137	60
Cutibacterium acnes	HL087PA3	GCF_000144485	Scaffold	2.51682	60.1
Cutibacterium acnes	HL020PA1	GCF_000144505	Scaffold	2.47851	60
Cutibacterium acnes	HL013PA2	GCF_000144525	Scaffold	2.47576	60.1
Cutibacterium acnes	HL063PA1	GCF_000144545	Scaffold	2.47671	60
Cutibacterium acnes	HL036PA1	GCF_000144565	Scaffold	2.47775	60.1
Cutibacterium acnes	HL036PA2	GCF_000144585	Scaffold	2.47667	60
Cutibacterium acnes	HL027PA2	GCF_000144715	Scaffold	2.47467	60.1
Cutibacterium acnes	HL063PA2	GCF_000144735	Scaffold	2.50384	60.1
Cutibacterium acnes	HL043PA2	GCF_000144755	Scaffold	2.53259	60.2
Cutibacterium acnes	HL002PA3	GCF_000144775	Scaffold	2.47544	60.1
Cutibacterium acnes	HL025PA1	GCF_000144795	Scaffold	2.53513	60.1
Cutibacterium acnes	HL110PA2	GCF_000144815	Scaffold	2.50237	60.1
Cutibacterium acnes	HL074PA1	GCF_000144835	Scaffold	2.51091	60.2
Cutibacterium acnes	HL059PA1	GCF_000144855	Scaffold	2.47509	60
Cutibacterium acnes	HL046PA2	GCF_000144875	Scaffold	2.5096	60.1
Cutibacterium acnes	HL110PA4	GCF_000144895	Scaffold	2.5127	60.1
Cutibacterium acnes	HL110PA3	GCF_000145055	Scaffold	2.49312	60
Cutibacterium acnes	HL056PA1	GCF_000145095	Scaffold	2.47365	60.1
Cutibacterium acnes	HL030PA1	GCF_000145115	Scaffold	2.54335	60
Cutibacterium acnes	HL087PA1	GCF_000145135	Scaffold	2.47486	60
Cutibacterium acnes	HL083PA2	GCF_000145155	Scaffold	2.4779	60
Cutibacterium acnes	HL007PA1	GCF_000145175	Scaffold	2.53054	60.2
Cutibacterium acnes	HL043PA1	GCF_000145195	Scaffold	2.53345	60.2
Cutibacterium acnes	HL072PA2	GCF_000145335	Scaffold	2.52395	60.1
Cutibacterium acnes	HL060PA1	GCF_000145355	Scaffold	2.47629	60.1
Cutibacterium acnes	HL082PA1	GCF_000145375	Scaffold	2.5016	60.1
Cutibacterium acnes	HL092PA1	GCF_000145435	Scaffold	2.50212	60.1
Cutibacterium acnes	HL027PA1	GCF_000145455	Scaffold	2.5216	60.1
Cutibacterium acnes	HL059PA2	GCF_000145475	Scaffold	2.47688	60
Cutibacterium acnes	HL036PA3	GCF_000145495	Scaffold	2.4798	60
Cutibacterium acnes	HL030PA2	GCF_000145515	Scaffold	2.50547	60.1
Cutibacterium acnes	HL078PA1	GCF_000145535	Scaffold	2.56696	60.1
Cutibacterium acnes	HL037PA1	GCF_000145555	Scaffold	2.47642	60.1
Cutibacterium acnes	HL013PA1	GCF_000145575	Scaffold	2.47808	60
Cutibacterium acnes	HL087PA2	GCF_000147145	Scaffold	2.47444	60
Cutibacterium acnes	J139	GCF_000177395	Contig	2.48196	60
Cutibacterium acnes	J165	GCF_000178055	Contig	2.50008	60
Cutibacterium acnes	SK187	GCF_000178075	Contig	2.51093	59.9
Cutibacterium acnes	HL096PA2	GCF_000194845	Scaffold	2.56043	60.1
Cutibacterium acnes	HL103PA1	GCF_000194865	Scaffold	2.47684	60.1
Cutibacterium acnes	HL097PA1	GCF_000194905	Scaffold	2.52058	60.2
Cutibacterium acnes	HL099PA1	GCF_000203995	Scaffold	2.57988	60.1
Cutibacterium acnes	266	GCF_000213155	Complete	2.49458	60
Cutibacterium acnes	6609	GCF_000217615	Complete	2.56028	60
Cutibacterium acnes	SK182	GCF_000221125	Contig	2.47735	60.1
Cutibacterium acnes	ATCC 11828	GCF_000231215	Complete	2.48863	60
Cutibacterium acnes	P.acn33	GCF_000240015	Complete	2.48962	60
Cutibacterium acnes	P.acn17	GCF_000240035	Complete	2.52289	60.1
Cutibacterium acnes	P.acn31	GCF_000240055	Complete	2.49877	60
Cutibacterium acnes	PRP-38	GCF_000252385	Contig	2.50743	60.2
Cutibacterium acnes	C1	GCF_000302515	Complete	2.519	60.1
Cutibacterium acnes	FZ1/2/0	GCF_000342585	Contig	2.47753	60
Cutibacterium acnes	HL096PA1	GCF_000376705	Complete	2.54977	60.1523
Cutibacterium acnes	DSM 1897	GCF_000472405	Contig	2.47899	60.1
Cutibacterium acnes	HL042PA3	GCF_000488875	Contig	2.48246	60
Cutibacterium acnes	PA2	GCF_000496895	Contig	2.52626	60
Cutibacterium acnes	P6	GCF_000496915	Contig	2.53552	60
Cutibacterium acnes	hdn-1	GCF_000709495	Complete	2.49456	60
Cutibacterium acnes	HL411PA1	GCF_000730465	Contig	2.49795	60
Cutibacterium acnes	ATCC 6919	GCF_000730485	Contig	2.60222	60.2
Cutibacterium acnes	HL202PA1	GCF_000735055	Contig	2.48242	60.1
Cutibacterium acnes	HL201PA1	GCF_000735065	Contig	2.56356	60
Cutibacterium acnes	523_PAVI	GCF_001063605	Scaffold	2.54075	60.2
Cutibacterium acnes	KCOM 1861	GCF_001281065	Complete	2.52244	60
Cutibacterium acnes	PMH5	GCF_001297145	Scaffold	2.56656	59.9
Cutibacterium acnes	PMH7	GCF_001297165	Scaffold	2.56782	60
Cutibacterium acnes	PA_30_2_L1	GCF_001469555	Chromosome	2.53071	60
Cutibacterium acnes	PA_15_1_R1	GCF_001469565	Complete	2.54796	60.1487
Cutibacterium acnes	PA_21_1_L1	GCF_001469595	Complete	2.56035	60
Cutibacterium acnes	PA_15_2_L1	GCF_001469615	Complete	2.54001	60.1
Cutibacterium acnes	PA_12_1_R1	GCF_001469635	Chromosome	2.47002	60.1
Cutibacterium acnes	PA_12_1_L1	GCF_001469655	Complete	2.49196	60
Cutibacterium acnes	A1-14	GCF_001481615	Chromosome	2.39974	60.1
Cutibacterium acnes	50.1.L1	GCF_001660115	Contig	2.4614	60
Cutibacterium acnes	51.1.L1	GCF_001660855	Contig	2.47076	60
Cutibacterium acnes	52.1.L4	GCF_001660865	Scaffold	2.47596	60
Cutibacterium acnes	48.1.L1	GCF_001660875	Scaffold	2.50748	60.1
Cutibacterium acnes	49.1.L1	GCF_001660885	Contig	2.45679	60
Cutibacterium acnes	32.1.L2	GCF_001660935	Contig	2.46122	60
Cutibacterium acnes	46.1.L1	GCF_001660945	Contig	2.45968	60
Cutibacterium acnes	26.1.L1	GCF_001660955	Scaffold	2.47212	60
Cutibacterium acnes	43.1.L1	GCF_001660965	Scaffold	2.47545	60
Cutibacterium acnes	37.1.L1	GCF_001661015	Contig	2.46677	60
Cutibacterium acnes	44.1.L1	GCF_001661025	Scaffold	2.52296	60.1
Cutibacterium acnes	NTS_2003_1719	GCF_001750525	Contig	2.53589	60.1
Cutibacterium acnes	LRY_BL	GCF_001750535	Contig	2.53463	60
Cutibacterium acnes	NTS_2004_10708	GCF_001750545	Contig	2.47833	60.1
Cutibacterium acnes	NTS_31306190	GCF_001750555	Scaffold	2.47959	60.1
Cutibacterium acnes	HB	GCF_001750605	Contig	2.4801	60
Cutibacterium acnes	09-23	GCF_002556485	Contig	2.47606	60.1
Cutibacterium acnes	09-323	GCF_002572555	Contig	2.53753	60.0612
Cutibacterium acnes	12-89	GCF_002572575	Contig	2.48028	60
Cutibacterium acnes	10-482	GCF_002572585	Contig	2.54189	60.0387
Cutibacterium acnes	11-78	GCF_002572615	Contig	2.52841	60.0513
Cutibacterium acnes	11-88	GCF_002572625	Contig	2.54541	60
Cutibacterium acnes	11-90	GCF_002572655	Contig	2.59778	60.0493
Cutibacterium acnes	10-43	GCF_002572665	Contig	2.56544	60.059
Cutibacterium acnes	09-263	GCF_002572695	Contig	2.4846	60
Cutibacterium acnes	09-109	GCF_002572705	Contig	2.5384	60.1611
Cutibacterium acnes	10-113	GCF_002572735	Contig	2.52781	60.1525
Cutibacterium acnes	10-118	GCF_002572745	Contig	2.47553	60.1
Cutibacterium acnes	10-167	GCF_002572775	Contig	2.52516	60.1
Cutibacterium acnes	11-49	GCF_002572785	Contig	2.54075	60.1
Cutibacterium acnes	11-79	GCF_002572815	Contig	2.53913	60.0618
Cutibacterium acnes	11-356	GCF_002572835	Contig	2.5212	60
Cutibacterium acnes	09-9	GCF_002600615	Contig	2.53294	60.1608
Cutibacterium acnes	CA17	GCF_002775615	Contig	2.48826	60
Cutibacterium acnes	CA39	GCF_002775655	Contig	2.48409	60
Cutibacterium acnes	CA51	GCF_002775735	Contig	2.48344	60
Cutibacterium acnes	09-193	GCF_002831705	Contig	2.53588	60.1
Cutibacterium acnes	09-322	GCF_002831715	Contig	2.53183	60.1
Cutibacterium acnes	09-29	GCF_002831725	Contig	2.59139	60.1
Cutibacterium acnes	09-258	GCF_002831735	Contig	2.52587	60.1
Cutibacterium acnes	UMB0211	GCF_002861085	Contig	2.54583	60
Cutibacterium acnes	ATCC 6919b	GCF_003030305	Complete	2.495	60
Cutibacterium acnes	JCM 18919	GCF_003131265	Contig	2.61822	60
Cutibacterium acnes	Asn12	GCF_003226435	Contig	2.48488	60
Cutibacterium acnes	P15-231	GCF_003384115	Contig	2.52417	60.1
Cutibacterium acnes	P15-207	GCF_003384145	Contig	2.46558	60.2
Cutibacterium acnes	P15-206	GCF_003384175	Contig	2.52069	60.2
Cutibacterium acnes	P15-180	GCF_003384195	Contig	2.53701	60.1
Cutibacterium acnes	P15-178	GCF_003384225	Contig	2.53671	60.1
Cutibacterium acnes	M13605	GCF_003384255	Contig	2.53533	60.1
Cutibacterium acnes	P15-186	GCF_003384285	Contig	2.47902	60.1
Cutibacterium acnes	T14358	GCF_003384305	Contig	2.54746	60
Cutibacterium acnes	T14441	GCF_003384315	Contig	2.54808	60
Cutibacterium acnes	T14475	GCF_003384345	Contig	2.54833	60
Cutibacterium acnes	T16975	GCF_003384365	Contig	2.53591	60.1
Cutibacterium acnes	T17001	GCF_003384385	Contig	2.53658	60.1
Cutibacterium acnes	T17039	GCF_003384395	Contig	2.53654	60.1
Cutibacterium acnes	T20574	GCF_003384415	Contig	2.48033	60.1
Cutibacterium acnes	T20670	GCF_003384445	Contig	2.48013	60.1
Cutibacterium acnes	T20736	GCF_003384465	Contig	2.48024	60.1
Cutibacterium acnes	T20758	GCF_003384485	Contig	2.48054	60.1
Cutibacterium acnes	T20816	GCF_003384495	Contig	2.48022	60.1
Cutibacterium acnes	T29350	GCF_003384525	Contig	2.47925	60.1
Cutibacterium acnes	T29362	GCF_003384535	Contig	2.47924	60.1
Cutibacterium acnes	T29420	GCF_003384555	Contig	2.47867	60.1
Cutibacterium acnes	T32516	GCF_003384585	Contig	2.54546	60
Cutibacterium acnes	T35709	GCF_003384625	Contig	2.54303	60
Cutibacterium acnes	T35743	GCF_003384665	Contig	2.54313	60
Cutibacterium acnes	T36318	GCF_003384705	Contig	2.55483	60.1
Cutibacterium acnes	KCOM 1315	GCF_003390995	Complete	2.56032	60
Cutibacterium acnes	P16-206	GCF_003391355	Contig	2.47942	60.1
Cutibacterium acnes	P15-077	GCF_003425775	Contig	2.47905	60
Cutibacterium acnes	P15-071	GCF_003425855	Contig	2.5179	59.7
Cutibacterium acnes	P15-014	GCF_003426225	Contig	2.54604	60
Cutibacterium acnes	P15-021	GCF_003426255	Contig	2.47747	60
Cutibacterium acnes	P15-089	GCF_003426625	Contig	2.55667	60.1
Cutibacterium acnes	P15-159	GCF_003426665	Contig	2.53719	60.1
Cutibacterium acnes	P15-165	GCF_003426685	Contig	2.5355	60.1
Cutibacterium acnes	T14076	GCF_003586225	Contig	2.54637	60
Cutibacterium acnes	C-45	GCF_003611765	Contig	2.76348	60.1
Cutibacterium acnes	FDAARGOS_577	GCF_003798465	Complete	2.49533	60.1
Cutibacterium acnes	FDAARGOS_503	GCF_003812785	Complete	2.49454	60
Cutibacterium acnes	bj_0095	GCF_004167045	Contig	2.53476	60.1
Cutibacterium acnes	W65-307	GCF_005773775	Contig	2.5464	60
Cutibacterium acnes	W65277	GCF_005773805	Contig	2.54647	60
Cutibacterium acnes	W65215	GCF_005773825	Contig	2.54715	60
Cutibacterium acnes	W65244	GCF_005773835	Contig	2.54731	60
Cutibacterium acnes	T45-374	GCF_005773845	Contig	2.48393	60
Cutibacterium acnes	T45-496	GCF_005773885	Contig	2.48412	60
Cutibacterium acnes	T29350b	GCF_005773905	Contig	2.47925	60.1
Cutibacterium acnes	T28840	GCF_005773925	Contig	2.48369	60
Cutibacterium acnes	T29015	GCF_005773935	Contig	2.4785	60.1
Cutibacterium acnes	T28-811	GCF_005773965	Contig	2.484	60
Cutibacterium acnes	T28794	GCF_005773975	Contig	2.46542	60.2
Cutibacterium acnes	T19834	GCF_005774005	Contig	2.46369	60.2
Cutibacterium acnes	P16-023	GCF_005774015	Contig	2.48002	60.1
Cutibacterium acnes	P16-206b	GCF_005774035	Contig	2.4768	60.1
Cutibacterium acnes	P15-231b	GCF_005774065	Contig	2.52377	60.1
Cutibacterium acnes	P15-208	GCF_005774075	Contig	2.49558	60.2
Cutibacterium acnes	P15-207b	GCF_005774105	Contig	2.46538	60.2
Cutibacterium acnes	P15-180b	GCF_005774125	Contig	2.53701	60.1
Cutibacterium acnes	P15-206b	GCF_005774135	Contig	2.52069	60.2
Cutibacterium acnes	P15-186b	GCF_005774145	Contig	2.47902	60.1
Cutibacterium acnes	P15-181	GCF_005774165	Contig	2.5271	60.1
Cutibacterium acnes	P15-178b	GCF_005774205	Contig	2.53655	60.1
Cutibacterium acnes	P15-166	GCF_005774215	Contig	2.53599	60.1
Cutibacterium acnes	P15-165b	GCF_005774245	Contig	2.5354	60.1
Cutibacterium acnes	P15-113	GCF_005774255	Contig	2.54284	60
Cutibacterium acnes	P15-159b	GCF_005774265	Contig	2.53706	60.1
Cutibacterium acnes	P15-112	GCF_005774305	Contig	2.5428	60
Cutibacterium acnes	P15-089b	GCF_005774325	Contig	2.55659	60.1
Cutibacterium acnes	P15-078	GCF_005774335	Contig	2.53511	60.1
Cutibacterium acnes	P15-088	GCF_005774345	Contig	2.47977	60.1
Cutibacterium acnes	P15-087	GCF_005774355	Contig	2.53281	60.1
Cutibacterium acnes	P15-077b	GCF_005774405	Contig	2.47889	60
Cutibacterium acnes	P15-021b	GCF_005774425	Contig	2.47746	60
Cutibacterium acnes	P15-014b	GCF_005774435	Contig	2.54604	60
Cutibacterium acnes	P14-108	GCF_005774445	Contig	2.53489	60.1
Cutibacterium acnes	P15-071b	GCF_005774465	Contig	2.51787	59.7
Cutibacterium acnes	T29015b	GCF_005937145	Contig	2.4785	60.1
Cutibacterium acnes	T45496	GCF_005937155	Contig	2.48476	60
Cutibacterium acnes	W65244b	GCF_005937165	Contig	2.54776	60
Cutibacterium acnes	T19558	GCF_005937245	Contig	2.48431	60
Cutibacterium acnes	T45823	GCF_005937255	Contig	2.47716	60.1
Cutibacterium acnes	T28811	GCF_005937265	Contig	2.484	60
Cutibacterium acnes	T28794b	GCF_005937275	Contig	2.46633	60.2
Cutibacterium acnes	T19650	GCF_005937285	Contig	2.43124	60.2
Cutibacterium acnes	T45801	GCF_005937345	Contig	2.46558	60.2
Cutibacterium acnes	H79726	GCF_005937355	Contig	2.52778	60.1
Cutibacterium acnes	T19558b	GCF_005937365	Contig	2.48002	60.1
Cutibacterium acnes	T16975b	GCF_005937375	Contig	2.53671	60.1
Cutibacterium acnes	T45864	GCF_005937385	Contig	2.49579	60.2
Cutibacterium acnes	T35743b	GCF_005937445	Contig	2.54313	60
Cutibacterium acnes	M13530	GCF_005937455	Contig	2.53719	60.1
Cutibacterium acnes	T36318b	GCF_005937465	Contig	2.55667	60.1
Cutibacterium acnes	W65307	GCF_005937475	Contig	2.54656	60
Cutibacterium acnes	T55916	GCF_005937505	Contig	2.48019	60
Cutibacterium acnes	W65277b	GCF_005937545	Contig	2.54687	60
Cutibacterium acnes	T45374	GCF_005937555	Contig	2.48393	60
Cutibacterium acnes	W65215b	GCF_005937565	Contig	2.54755	60
Cutibacterium acnes	T29350c	GCF_005937595	Contig	2.47925	60.1
Cutibacterium acnes	T28840b	GCF_005937615	Contig	2.48385	60
Cutibacterium acnes	T19834b	GCF_005937645	Contig	2.46415	60.2
Cutibacterium acnes	W31667	GCF_005937675	Contig	2.52417	60.1
Cutibacterium acnes	T70038	GCF_005937695	Contig	2.47902	60.1
Cutibacterium acnes	T45823b	GCF_005937705	Contig	2.52069	60.2
Cutibacterium acnes	T17001b	GCF_005937745	Contig	2.53701	60.1
Cutibacterium acnes	M13514	GCF_005937755	Contig	2.53599	60.1
Cutibacterium acnes	T35709b	GCF_005937785	Contig	2.54303	60
Cutibacterium acnes	T55820	GCF_005937805	Contig	2.53342	60.1
Cutibacterium acnes	T51788	GCF_006240615	Contig	2.47905	60
Cutibacterium acnes	T55800	GCF_006240625	Contig	2.5354	60.1
Cutibacterium acnes	W65259	GCF_006240655	Contig	2.54717	60
Cutibacterium acnes	T45321	GCF_006240665	Contig	2.5179	59.7
Cutibacterium acnes	T77719	GCF_006240685	Contig	2.47747	60
Cutibacterium acnes	T77864	GCF_006240705	Contig	2.54604	60
Cutibacterium acnes	T27324	GCF_006240735	Contig	2.53489	60.1
Cutibacterium acnes	NLAE-zl-G260	GCF_900102845	Contig	2.54437	60
